# Supplementary material for: Restoring Tumour Selectivity of the Bioreductive Prodrug PR-104 by Developing an Analogue Resistant to Aerobic Metabolism by Human Aldo-Keto Reductase 1C3
Source: Pharmaceuticals (Basel). 2021 Nov 26;14(12):1231. doi: 10.3390/ph14121231 (PMC8707548; doi:10.3390/ph14121231)
Supplement: Supplementary file 1 [file pharmaceuticals-14-01231-s001.zip]

Archive with 1 entries (1 files):
- pharmaceuticals-1467045-supplementary.pdf
